# Supplementary material for: Cacolides: Sesterterpene Butenolides from a Southern Australian Marine Sponge, Cacospongia sp
Source: Mar Drugs. 2018 Nov 20;16(11):456. doi: 10.3390/md16110456 (PMC6266489; doi:10.3390/md16110456)
Supplement: Supplementary file 1 [file marinedrugs-16-00456-s001.zip]

Archive with 1 entries (1 files):
- marinedrugs-386982-SI.pdf
